# Supplementary material for: Thermally Induced Intramolecular Diels–Alder Reaction of Furan-Tethered Methylenecyclopropanes
Source: Molecules. 2025 Oct 16;30(20):4105. doi: 10.3390/molecules30204105 (PMC12566586; doi:10.3390/molecules30204105)
Supplement: Supplementary file 1 [file molecules-30-04105-s001.zip]

Archive with 1 entries (1 files):
- molecules-3871130-supplementary.pdf
